# Supplementary material for: Expression Levels of GHRH-Receptor, pAkt and Hsp90 Predict 10-Year Overall Survival in Patients with Locally Advanced Rectal Cancer
Source: Biomedicines. 2023 Feb 27;11(3):719. doi: 10.3390/biomedicines11030719 (PMC10045547; doi:10.3390/biomedicines11030719)
Supplement: Supplementary file 1 [file biomedicines-11-00719-s001.zip]

Archive with 1 entries (1 files):
- biomedicines-2223362-supplementary.pdf
